# Supplementary material for: Analysis of the Dual Use of Electronic Cigarettes and Conventional Tobacco According to the Survey on Alcohol and Other Drugs in the General Population in Spain (EDADES 2022)
Source: Int J Environ Res Public Health. 2025 Sep 30;22(10):1507. doi: 10.3390/ijerph22101507 (PMC12564643; doi:10.3390/ijerph22101507)
Supplement: Supplementary file 1 [file ijerph-22-01507-s001.zip]

Archive with 4 entries (4 files):
- Table S1. Selected variables from the EDADES survey.pdf
- Table S2. Definition of smokers, users of EC and dual users.pdf
- Table S3. Sociodemographic characteristics and lifestyle by type of consumption stratified by age group.pdf
- Table S4. Impact of sociodemographic factors and lifestyle based on type of consumption_ EC use versus dual use, conventional tobacco use versus dual use, and conventional .pdf
